# Supplementary material for: Flexible Resources Key to Neighborhood Resilience for Children: A Scoping Review
Source: Children (Basel). 2023 Nov 7;10(11):1791. doi: 10.3390/children10111791 (PMC10670030; doi:10.3390/children10111791)
Supplement: Supplementary file 1 [file children-10-01791-s001.zip]

Archive with 1 entries (1 files):
- children-2664366-supplementary.pdf
